# Supplementary material for: Dynamic response of pre-disintegrated carbonaceous mudstone embankment under multi-lane vehicle load
Source: PLoS One. 2022 Jul 7;17(7):e0270937. doi: 10.1371/journal.pone.0270937 (PMC9262174; doi:10.1371/journal.pone.0270937)
Supplement: S1 Dataset — (XLSX) [file pone.0270937.s001.xlsx]

## Sheet: Fig 3
Time(s)	Stress(kPa)
0	0
0.05	0.87
0.1	1.45
0.15	22.43
0.2	26.11
0.25	24.77
0.3	20.02
0.35	17.94
0.4	17.04
0.45	17.03
0.5	18.94
0.55	21.29
0.6	17.59
0.65	17.72
0.7	19.93
0.75	19.62
0.8	17.83
0.85	15.9
0.9	9.53
0.95	6.27
1	3
1.05	2.11
1.1	1.35
1.15	0.46
1.2	0.15

## Sheet: Fig 4
Time(s)	Stress(kPa)
0	0
0.05	1.48
0.1	2.72
0.15	39.49
0.2	46.36
0.25	42.94
0.3	39.03
0.35	38.06
0.4	35.13
0.45	29.01
0.5	31.96
0.55	30.01
0.6	27.82
0.65	27.58
0.7	30.29
0.75	27.6
0.8	26.14
0.85	26.4
0.9	20.77
0.95	10.73
1	5.35
1.05	4.14
1.1	2.92
1.15	1.46
1.2	0.24

## Sheet: Fig 5
Time(s)	Stress(kPa)
0	0
0.05	11.82
0.1	21.67
0.15	321.18
0.2	366.5
0.25	331.03
0.3	230.54
0.35	110.34
0.4	110.34
0.45	165.52
0.5	230.54
0.55	165.52
0.6	112.32
0.65	165.52
0.7	271.92
0.75	226.6
0.8	165.52
0.85	200.99
0.9	153.69
0.95	88.67
1	45.32
1.05	25.62
1.1	23.65
1.15	11.82
1.2	5.91

## Sheet: Fig 6
Time(s)	Stress(kPa)
0	0
0.05	13.79
0.1	23.65
0.15	333
0.2	374.38
0.25	329.06
0.3	256.16
0.35	120.2
0.4	122.17
0.45	181.28
0.5	230.54
0.55	183.25
0.6	122.17
0.65	181.28
0.7	299.51
0.75	248.28
0.8	183.25
0.85	232.51
0.9	167.49
0.95	96.55
1	49.26
1.05	33.5
1.1	25.62
1.15	11.82
1.2	5.91

## Sheet: Fig 7
Time(s)	Stress(kPa)
0	0
0.05	13.79
0.1	27.59
0.15	41.38
0.2	137.93
0.25	434.48
0.3	520.69
0.35	462.07
0.4	141.38
0.45	210.34
0.5	396.55
0.55	351.72
0.6	589.66
0.65	465.52
0.7	351.72
0.75	279.31
0.8	210.34
0.85	282.76
0.9	479.31
0.95	137.93
1	86.21
1.05	72.41
1.1	58.62
1.15	41.38
1.2	27.59

## Sheet: Fig 8
Time(s)	Stress(kPa)
0	0
0.05	14.78
0.1	26.6
0.15	38.42
0.2	130.05
0.25	360.59
0.3	481.77
0.35	428.57
0.4	130.05
0.45	195.07
0.5	381.28
0.55	325.12
0.6	546.8
0.65	431.53
0.7	310.34
0.75	230.54
0.8	195.07
0.85	260.1
0.9	443.35
0.95	130.05
1	79.8
1.05	65.02
1.1	53.2
1.15	41.38
1.2	26.6

## Sheet: Fig 9
Time(s)	Stress(kPa)
0	0
0.05	11.08
0.1	22.17
0.15	31.03
0.2	104.19
0.25	301.48
0.3	383.5
0.35	314.78
0.4	104.19
0.45	155.17
0.5	299.26
0.55	259.36
0.6	436.7
0.65	341.38
0.7	252.71
0.75	181.77
0.8	152.96
0.85	252.71
0.9	352.46
0.95	104.19
1	62.07
1.05	53.2
1.1	42.12
1.15	31.03
1.2	19.95

## Sheet: Fig 10
Time(s)	Stress(kPa)
0	0
0.05	12.32
0.1	24.63
0.15	34.48
0.2	113.3
0.25	334.98
0.3	428.57
0.35	369.46
0.4	115.76
0.45	174.88
0.5	332.51
0.55	288.18
0.6	455.67
0.65	379.31
0.7	280.79
0.75	209.36
0.8	172.41
0.85	248.77
0.9	342.36
0.95	115.76
1	68.97
1.05	56.65
1.1	46.8
1.15	34.48
1.2	22.17

## Sheet: Fig 11
Time(s)	Stress(kPa)
0	0
0.05	10.34
0.1	20.69
0.15	155.17
0.2	246.55
0.25	310.34
0.3	291.38
0.35	215.52
0.4	100
0.45	150
0.5	229.31
0.55	201.72
0.6	200
0.65	241.38
0.7	251.72
0.75	200
0.8	150
0.85	200
0.9	231.03
0.95	170.69
1	79.31
1.05	31.03
1.1	20.69
1.15	10.34
1.2	6.9

## Sheet: Fig 12
Time(s)	Stress(kPa)
0	0
0.05	10.34
0.1	22.41
0.15	170.69
0.2	281.03
0.25	322.41
0.3	301.72
0.35	236.21
0.4	110.34
0.45	165.52
0.5	232.76
0.55	220.69
0.6	220.69
0.65	265.52
0.7	275.86
0.75	220.69
0.8	165.52
0.85	220.69
0.9	253.45
0.95	187.93
1	87.93
1.05	32.76
1.1	22.41
1.15	10.34
1.2	5.17

[truncated: 5 more sheets: Fig 13, Fig 14, Fig 15, Fig 16, Fig 17]
